# Supplementary material for: Estimation of Full-Length TprK Diversity in Treponema pallidum subsp. pallidum
Source: mBio. 2020 Oct 27;11(5):e02726-20. doi: 10.1128/mBio.02726-20 (PMC7593977; doi:10.1128/mBio.02726-20)
Supplement: TABLE S1 [file mBio.02726-20-st001.xlsx]

## Sheet: Sheet1
Table S1. Individual metadata for strains sequenced in this study
Sample ID	Tp0548 sequence type	TprEGJ type	ARP type	23S rRNA PCR	23S A2058G mutation (marcrolide res)	23S A2059G mutation (marcrolide res)	Strain Type (complete or partial)	Macrolide resistance	16S Tetracycline mutations	Gender	Age	MSM	HIV status	Syphilis Stage	Lesion Location	Non-treponemal test performed at sample collection	Treponemal test performed at sample collection	Sexual networking/travel history data?	First syphilis diagnosis of previously diagnosed?
AS7	G	D	14	POSITIVE	PRESENT	ABSENT	14D/G	YES	Negative	M	26	yes	neg	primary	genital	RPR neg	TPPA1:80	new sex partner with suspected syphilis-4 prtrs last 6 mo	first time diagnosed -
AS8	G	D	14	POSITIVE	PRESENT	ABSENT	14D/G	YES	Negative	M	22	yes	neg	primary	genital	RPR neg	TPPA1:640	4 prtrs last 6 mo	first time diagnosed -
AS9	G	D	14	POSITIVE	PRESENT	ABSENT	14D/G	YES	Negative	M	51	yes	pos	primary	anal	RPR 1:8	TPPA not done	HIV positive partner plus 8 ptrs last six mo.	syphilis in 2009 -no others episodes till now
AS10	G	D	14	POSITIVE	PRESENT	ABSENT	14D/G	YES	Negative	M	41	yes	pos	secondary	genital	RPR 1:16	TPPA1:20480	8 ptrs last six mo.	first time diagnosed -
AS11	G	D	14	POSITIVE	PRESENT	ABSENT	14D/G	YES	Negative	M	32	yes	neg	secondary	anal	RPR 1:16	TPPA1:20480	Sex contacts in north-east Italy; 13 ptrs last six mo.	first time diagnosed -
AS12	G	D	14	POSITIVE	PRESENT	ABSENT	14D/G	YES	Negative	M	54	yes	pos	primary	anal	RPR neg	TPPA not done	frequent sex contacts in Milan in saunas ; 60 ptrs last six mo.	first time diagnosed -
AS18	G	D	14	POSITIVE	PRESENT	ABSENT	14D/G	YES	Negative	M	33	yes	pos	secondary	genital	RPR 1:32	TPPA not done	habitual cruising ;saunas; regular gay chat; 20 ptrs last six mo.	secondary syphilis in 2014 no other episodes till now
AS19	G	D	14	POSITIVE	PRESENT	ABSENT	14D/G	YES	Negative	M	42	yes	pos	secondary	anal	RPR 1:16	TPPA not done	habitual cruising ;saunas; regular gay chat 35 ptrs last six mo.	syphilis in 1996 no others episodes till now
AS22	G	D	13	POSITIVE	PRESENT	ABSENT	13D/G	YES	Negative	M	35	yes	neg	primary	genital	RPR neg	TPPA1:20480	only one regular partner last 6 mo.	first time diagnosed
MI01	F	D	6	POSITIVE	PRESENT	ABSENT	6D/F	YES	Negative	M	39	yes	pos	secondary	anal	VDRL 1:32	TPHA 1:80	milano	no
MI04	G	D	13	POSITIVE	PRESENT	ABSENT	13D/G	YES	Negative	M	20	yes	neg	primary	genital	VDRL 1:4	TPHA 1:80	milano	no
MI05	D	D	13	POSITIVE	PRESENT	ABSENT	13D/D	YES	Negative	M	54	yes	pos	secondary	anal	VDRL 1:32	TPHA 1:80	canarie	no
MI06	G	D	13	POSITIVE	PRESENT	ABSENT	13D/G	YES	Negative	M	57	yes	pos	primary	genital	VDRL 1:16	TPHA 1:80	milano	si
