# Supplementary material for: Estimation of Full-Length TprK Diversity in Treponema pallidum subsp. pallidum
Source: mBio. 2020 Oct 27;11(5):e02726-20. doi: 10.1128/mBio.02726-20 (PMC7593977; doi:10.1128/mBio.02726-20)
Supplement: TABLE S2 [file mBio.02726-20-st002.xlsx]

## Sheet: Sheet1
Table S2. Number of variable region sequences and diversity measures for the 7 variable regions of TprK for the 13 strains profiled in this study.
	V1			V2			V3			V4			V5			V6			V7			Total
	No. of variable region sequences	Eveness	Shannon Diversity	No. of variable region sequences	Eveness	Shannon Diversity	No. of variable region sequences	Eveness	Shannon Diversity	No. of variable region sequences	Eveness	Shannon Diversity	No. of variable region sequences	Eveness	Shannon Diversity	No. of variable region sequences	Eveness	Shannon Diversity	No. of variable region sequences	Eveness	Shannon Diversity	No. of variable region sequences	Eveness	Shannon Diversity
AS7	2	0.0422741	0.0293022	5	0.26155	0.420949	2	0.0241098	0.0167116	3	0.162799	0.178853	5	0.419856	0.675733	10	0.619376	1.42617	9	0.53626	1.17828	36	2.06623	3.926
AS8	3	0.0175622	0.0192941	3	0.0374604	0.0411544	3	0.0332333	0.0365105	2	0.0142706	0.00989163	8	0.196662	0.408947	10	0.10488	0.241496	2	0.0371361	0.0257408	31	0.441205	0.783035
AS9	4	0.0428232	0.0593656	6	0.378673	0.678491	3	0.490216	0.538557	2	0.0329169	0.0228163	4	0.482617	0.66905	15	0.297538	0.805748	5	0.381915	0.614668	39	2.1067	3.3887
AS10	2	0.0204909	0.0142032	7	0.137902	0.268346	3	0.0386333	0.042443	5	0.14105	0.227012	11	0.194039	0.465286	25	0.423468	1.36309	12	0.404656	1.00553	65	1.36024	3.38591
AS11	6	0.0904044	0.161983	10	0.488819	1.12555	3	0.620442	0.681625	1	0	0	12	0.719596	1.78813	13	0.573861	1.47192	9	0.56861	1.24936	54	3.06173	6.47857
AS12	4	0.31718	0.439704	12	0.271135	0.673746	4	0.370686	0.51388	4	0.057426	0.0796093	6	0.322799	0.578377	4	0.343101	0.475639	10	0.227626	0.524128	44	1.90995	3.28508
AS18	5	0.067242	0.108222	9	0.393477	0.864557	6	0.146124	0.261819	6	0.116181	0.208169	13	0.266101	0.682536	32	0.498064	1.72616	11	0.252507	0.605486	82	1.7397	4.45695
AS19	6	0.0778932	0.139566	13	0.387453	0.993798	20	0.530699	1.58983	7	0.24068	0.468342	17	0.478098	1.35455	54	0.618549	2.46738	18	0.497705	1.43855	135	2.83108	8.45202
AS22	3	0.0699613	0.0768604	4	0.143319	0.198682	2	0.376595	0.261036	3	0.0507968	0.055806	8	0.23346	0.485466	6	0.165101	0.295821	4	0.16352	0.226686	30	1.20275	1.60036
MI01	4	0.0554534	0.0768748	7	0.0909571	0.176994	33	0.794255	2.77712	4	0.262845	0.364381	8	0.248347	0.516424	20	0.348497	1.044	22	0.319678	0.988137	98	2.12003	5.94393
MI04	2	0.01763	0.0122202	5	0.0412071	0.0663203	11	0.179156	0.429596	3	0.105585	0.115997	8	0.168622	0.35064	17	0.188583	0.534297	13	0.154471	0.396211	59	0.855254	1.90528
MI05	10	0.377258	0.868669	11	0.441266	1.05811	11	0.486051	1.1655	8	0.421027	0.8755	13	0.496222	1.27278	52	0.6624	2.6173	11	0.507847	1.21776	116	3.39207	9.07563
MI06	4	0.0662491	0.0918407	4	0.0318498	0.0441532	5	0.29244	0.470665	3	0.0625666	0.0687364	8	0.0896618	0.186446	11	0.207857	0.498419	8	0.311126	0.646967	43	1.06175	2.00723
