# Supplementary material for: Estimation of Full-Length TprK Diversity in Treponema pallidum subsp. pallidum
Source: mBio. 2020 Oct 27;11(5):e02726-20. doi: 10.1128/mBio.02726-20 (PMC7593977; doi:10.1128/mBio.02726-20)
Supplement: Data Set S3 [file mBio.02726-20-sd003.txt]

tprDlocus	.	V7	1767	1655	.	-	0	variable	V7-DS31
tprDlocus	.	V7	3131	3057	.	-	0	variable	V7-DS22
tprDlocus	.	V7	4166	4093	.	-	0	variable	V7-DS9
tprDlocus	.	V3	2933	2864	.	-	0	variable	V3-DS24
tprDlocus	.	V6	917	852	.	-	0	variable	V6-DS42
tprDlocus	.	V5	4467	4403	.	-	0	variable	V5-DS5
tprDlocus	.	V5	3352	3288	.	-	0	variable	V5-DS54
tprDlocus	.	V5	735	673	.	-	0	variable	V5-DS46
tprDlocus	.	V5	3875	3817	.	-	0	variable	V5-DS13
tprDlocus	.	V7	3618	3561	.	-	0	variable	V7-DS17
tprDlocus	.	V6	3963	3907	.	-	0	variable	V6-DS11
tprDlocus	.	V6	2828	2774	.	-	0	variable	V6-DS25
tprDlocus	.	V6	3435	3382	.	-	0	variable	V6-DS19
tprDlocus	.	V3	4035	3982	.	-	0	variable	V3-DS10
tprDlocus	.	V5	1984	1932	.	-	0	variable	V5-DS28
tprDlocus	.	V6	999	939	.	-	0	variable	V6-DS40
tprDlocus	.	V6	3510	3457	.	-	0	variable	V6-DS53
tprDlocus	.	V6	2915	2862	.	-	0	variable	V6-DS52
tprDlocus	.	V2	3672	3621	.	-	0	variable	V2-DS16
tprDlocus	.	V3	3505	3454	.	-	0	variable	V3-DS18
tprDlocus	.	V3	983	932	.	-	0	variable	V3-DS41
tprDlocus	.	V7	11714	11764	.	+	0	variable	V7-DS2
tprDlocus	.	V2	1270	1221	.	-	0	variable	V2-DS38
tprDlocus	.	V2	3182	3134	.	-	0	variable	V2-DS21
tprDlocus	.	V4	1415	1367	.	-	0	variable	V4-DS36
tprDlocus	.	V2	4217	4169	.	-	0	variable	V2-DS8
tprDlocus	.	V3	828	772	.	-	0	variable	V3-DS43
tprDlocus	.	V6	1585	1533	.	-	0	variable	V6-DS33
tprDlocus	.	V5	1467	1422	.	-	0	variable	V5-DS35
tprDlocus	.	V6	4035	3985	.	-	0	variable	V6-DS51
tprDlocus	.	V7	1204	1161	.	-	0	variable	V7-DS39
tprDlocus	.	V1	3273	3230	.	-	0	variable	V1-DS20
tprDlocus	.	V6	810	769	.	-	0	variable	V6-DS44
tprDlocus	.	V1	1350	1309	.	-	0	variable	V1-DS37
tprDlocus	.	V3	2802	2761	.	-	0	variable	V3-DS26
tprDlocus	.	V1	1924	1884	.	-	0	variable	V1-DS29
tprDlocus	.	V6	3005	2965	.	-	0	variable	V6-DS23
tprDlocus	.	V4	3807	3769	.	-	0	variable	V4-DS14
tprDlocus	.	V4	655	617	.	-	0	variable	V4-DS47
tprDlocus	.	V2	1835	1798	.	-	0	variable	V2-DS30
tprDlocus	.	V3	3941	3894	.	-	0	variable	V3-DS12
tprDlocus	.	V7	2024	1987	.	-	0	variable	V7-DS27
tprDlocus	.	V3	4536	4500	.	-	0	variable	V3-DS3
tprDlocus	.	V4	4391	4355	.	-	0	variable	V4-DS6
tprDlocus	.	V1	4303	4267	.	-	0	variable	V1-DS7
tprDlocus	.	V3	3000	2967	.	-	0	variable	V3-DS50
tprDlocus	.	V3	1625	1593	.	-	0	variable	V3-DS32
tprDlocus	.	V1	3718	3687	.	-	0	variable	V1-DS15
tprDlocus	.	V6	1626	1599	.	-	0	variable	V6-DS49
tprDlocus	.	V6	4522	4497	.	-	0	variable	V6-DS4
tprDlocus	.	V3	1576	1549	.	-	0	variable	V3-DS34
tprDlocus	.	V6	11688	11706	.	+	0	variable	V6-DS1
tprDlocus	.	V3	877	857	.	-	0	variable	V3-DS48
