# Supplementary material for: Estimation of Full-Length TprK Diversity in Treponema pallidum subsp. pallidum
Source: mBio. 2020 Oct 27;11(5):e02726-20. doi: 10.1128/mBio.02726-20 (PMC7593977; doi:10.1128/mBio.02726-20)
Supplement: TABLE S3 [file mBio.02726-20-st003.xlsx]

## Sheet: Sheet1
Table S3 - Combinations of TprK sequences
	No usage information		No usage information		Donor site usage considered		Donor site usage considered
Region	Replacement		No replacement		Replacement		No replacement
V1	155		85		65		39
V2	155		85		105		61
V3	1872		1452		324		253
V4	84		40		17		8
V5	258		156		185		114
V6	2954		2380		1574		1264
V7	392		252		112		79
Total combinations	1.12866e+18		3.92615e+16		1226001683088000		54813049784064
