# Supplementary material for: Estimation of Full-Length TprK Diversity in Treponema pallidum subsp. pallidum
Source: mBio. 2020 Oct 27;11(5):e02726-20. doi: 10.1128/mBio.02726-20 (PMC7593977; doi:10.1128/mBio.02726-20)
Supplement: TABLE S4 [file mBio.02726-20-st004.xlsx]

## Sheet: Sheet1
Table S4. PacBio barcoded tprK primers used in this study.
Primer Name	Sequence (5' -> 3')
tprK-F_bc1001	CACATATCAGAGTGCGGGAAAGAAAAGAACCATACATCC
tprK-F_bc1002	ACACACAGACTGTGAGGGAAAGAAAAGAACCATACATCC
tprK-F_bc1003	ACACATCTCGTGAGAGGGAAAGAAAAGAACCATACATCC
tprK-F_bc1004	CACGCACACACGCGCGGGAAAGAAAAGAACCATACATCC
tprK-F_bc1005	CACTCGACTCTCGCGTGGAAAGAAAAGAACCATACATCC
tprK-F_bc1006	CATATATATCAGCTGTGGAAAGAAAAGAACCATACATCC
tprK-F_bc1007	TCTGTATCTCTATGTGGGAAAGAAAAGAACCATACATCC
tprK-F_bc1008	ACAGTCGAGCGCTGCGGGAAAGAAAAGAACCATACATCC
tprK-F_bc1017	CACACGCGCGCTATATGGAAAGAAAAGAACCATACATCC
tprK-F_bc1018	TCACGTGCTCACTGTGGGAAAGAAAAGAACCATACATCC
tprK-F_bc1019	ACACACTCTATCAGATGGAAAGAAAAGAACCATACATCC
tprK-F_bc1020	CACGACACGACGATGTGGAAAGAAAAGAACCATACATCC
tprK-R_bc1009	ACACACGCGAGACAGACGCAGTTCCGGATTCTG
tprK-R_bc1010	ACGCGCTATCTCAGAGCGCAGTTCCGGATTCTG
tprK-R_bc1011	CTATACGTATATCTATCGCAGTTCCGGATTCTG
tprK-R_bc1012	ACACTAGATCGCGTGTCGCAGTTCCGGATTCTG
tprK-R_bc1013	CTCTCGCATACGCGAGCGCAGTTCCGGATTCTG
tprK-R_bc1014	CTCACTACGCGCGCGTCGCAGTTCCGGATTCTG
tprK-R_bc1015	CGCATGACACGTGTGTCGCAGTTCCGGATTCTG
tprK-R_bc1016	CATAGAGAGATAGTATCGCAGTTCCGGATTCTG
tprK-R_bc1021	CTATACATAGTGATGTCGCAGTTCCGGATTCTG
tprK-R_bc1022	CACTCACGTGTGATATCGCAGTTCCGGATTCTG
tprK-R_bc1023	CAGAGAGATATCTCTGCGCAGTTCCGGATTCTG
tprK-R_bc1024	CATGTAGAGCAGAGAGCGCAGTTCCGGATTCTG
