# Supplementary material for: Estimation of Full-Length TprK Diversity in Treponema pallidum subsp. pallidum
Source: mBio. 2020 Oct 27;11(5):e02726-20. doi: 10.1128/mBio.02726-20 (PMC7593977; doi:10.1128/mBio.02726-20)
Supplement: TABLE S5 [file mBio.02726-20-st005.xlsx]

## Sheet: Sheet1
Table S5. SRA Accessions for Sequencing Libraries
SRA Accession No.	Library
SRR10953926	AS7_tprk_nextera
SRR10953925	AS7_tprk_pacbio
SRR10953914	AS8_tprk_nextera
SRR10953903	AS8_tprk_pacbio
SRR10953902	AS9_tprk_nextera
SRR10953901	AS9_tprk_pacbio
SRR10953900	AS10_tprk_nextera
SRR10953899	AS10_tprk_nextera_highcopy
SRR10953898	AS10_tprk_pacbio
SRR10953897	AS11_tprk_nextera
SRR10953924	AS11_tprk_nextera_highcopy
SRR10953923	AS11_tprk_pacbio
SRR10953921	AS12_tprk_nextera_highcopy
SRR10953922	AS12_tprk_nextera
SRR10953920	AS12_tprk_pacbio
SRR10953919	AS18_tprk_nextera
SRR10953918	AS18_tprk_nextera_highcopy
SRR10953917	AS18_tprk_pacbio
SRR10953916	AS19_tprk_nextera
SRR10953915	AS19_tprk_pacbio
SRR10953913	AS22_tprk_nextera
SRR10953912	AS22_tprk_pacbio
SRR10953911	MI01_tprk_nextera
SRR10953910	MI01_tprk_pacbio
SRR10953909	MI04_tprk_nextera
SRR10953908	MI04_tprk_pacbio
SRR10953907	MI05_tprk_nextera
SRR10953906	MI05_tprk_pacbio
SRR10953905	MI06_tprk_nextera
SRR10953904	MI06_tprk_pacbio
SRR12625786	AS7_tprk_nextera_replicate
SRR12625785	AS8_tprk_nextera_replicate
SRR12625784	AS9_tprk_nextera_replicate
SRR12625783	AS10_tprk_nextera_replicate
SRR12625782	AS11_tprk_nextera_replicate
SRR12625781	AS12_tprk_nextera_replicate
SRR12625780	AS18_tprk_nextera_replicate
SRR12625793	AS19_tprk_nextera_replicate
SRR12625792	AS22_tprk_nextera_replicate
SRR12625791	MI01_tprk_nextera_replicate
SRR12625790	MI04_tprk_nextera_replicate
SRR12625789	MI05_tprk_nextera_replicate
SRR12625788	MI06_tprk_nextera_replicate
SRR12626626	AS10_plasmid_nextera
SRR12626624	AS10_amplicon_nextera
SRR12626623	AS10_amplicon_nextera_replicate
SRR12626628	AS10_amplicon_pacbio
SRR12666287	AS9_whole_genome
SRR12666286	AS10_whole_genome
SRR12666285	AS11_whole_genome
SRR12666284	AS12_whole_genome
